# Supplementary material for: E6AP is essential for the proliferation of HPV-positive cancer cells by preventing senescence
Source: PLoS Pathog. 2025 Feb 7;21(2):e1012914. doi: 10.1371/journal.ppat.1012914 (PMC11805377; doi:10.1371/journal.ppat.1012914)
Supplement: S1 Data — (XLSX) [file ppat.1012914.s006.xlsx]

## Sheet: Fig 1C HeLa
	Fig 1. Downregulation of E6AP induces senescence in HPV-positive cancer cells.
	Fig 1C HeLa
	E6AP
	Data used for Figure (log2-transformed fold changes)
	log2-transformed fold changes were calculated using 2^ −∆∆𝐶t values rounded to three decimal places.
	Data were compared to siNeg (log2FC = 0) and analyzed using one-way ANOVA with Sidak's test for multiple comparisons. p-Values are shown for comparisons between siNeg and each respective siRNA.
		#1	#2	#3	Mean	SD	p-Value	p-Value Summary
	siE6AP-1	-3.2109	-3.699	-3.60823	-3.506	0.26	≤0,001	***
	siE6AP-2	-3.57347	-3.35107	-3.42663	-3.45	0.113	≤0,001	***
	siE6AP-3	-2.52284	-2.7084	-2.62593	-2.619	0.093	≤0,001	***
	Original Data		∆𝐶t = Ct E6AP - Ct TMBIM6			∆∆𝐶t = ∆𝐶t - ∆𝐶t siNeg
	#1	siNeg	siE6AP-1	siE6AP-2	siE6AP-3		#2	siNeg	siE6AP-1	siE6AP-2	siE6AP-3		#3	siNeg	siE6AP-1	siE6AP-2	siE6AP-3
	Ct TMBIM6	18.1302	18.3556	18.69	18.2883		Ct TMBIM6	17.7135	17.617	18.5781	17.5703		Ct TMBIM6	17.5088	17.4503	18.3668	17.5161
	Ct E6AP	22.342	25.7742	26.4674	25.0211		Ct E6AP	21.6679	25.2796	25.8879	24.2339		Ct E6AP	21.6038	25.1521	25.8821	24.2394
	∆𝐶t	4.2118	7.4187	7.777	6.733		∆𝐶t	3.954	7.663	7.31	6.664		∆𝐶t	4.095	7.702	7.515	6.723
	∆∆𝐶t	0	3.2069	3.565	2.521		∆∆𝐶t	0	3.709	3.356	2.71		∆∆𝐶t	0	3.607	3.42	2.628
	2^ −∆∆𝐶t	1	0.108	0.084	0.174		2^ −∆∆𝐶t	1	0.077	0.098	0.153		2^ −∆∆𝐶t	1	0.082	0.093	0.162

## Sheet: Fig 1C SiHa
	Fig 1. Downregulation of E6AP induces senescence in HPV-positive cancer cells.
	Fig 1C SiHa
	E6AP
	Data used for Figure (log2-transformed fold changes)
	log2-transformed fold changes were calculated using 2^ −∆∆𝐶t values rounded to three decimal places.
	Data were compared to siNeg (log2FC = 0) and analyzed using one-way ANOVA with Sidak's test for multiple comparisons. p-Values are shown for comparisons between siNeg and each respective siRNA.
		#1	#2	#3	Mean	SD	p-Value	p-Value Summary
	siE6AP-1	-3.25154	-3.12029	-2.9105	-3.094	0.172	≤0,001	***
	siE6AP-2	-2.9771	-2.699	-2.11404	-2.597	0.441	≤0,001	***
	siE6AP-3	-2.07097	-1.61706	-1.29336	-1.66	0.391	≤0,001	***
	Original Data		∆𝐶t = Ct E6AP - Ct TMBIM6			∆∆𝐶t = ∆𝐶t - ∆𝐶t siNeg
	#1	siNeg	siE6AP-1	siE6AP-2	siE6AP-3		#2	siNeg	siE6AP-1	siE6AP-2	siE6AP-3		#3	siNeg	siE6AP-1	siE6AP-2	siE6AP-3
	Ct TMBIM6	17.8379	17.709	18.1003	17.6639		Ct TMBIM6	17.3543	17.5335	17.4862	17.4466		Ct TMBIM6	17.3015	17.4096	17.9894	17.7651
	Ct E6AP	21.7377	24.8654	24.9736	23.6326		Ct E6AP	21.6611	24.9578	24.4913	23.3708		Ct E6AP	21.0971	24.118	23.8998	22.8539
	∆𝐶t	3.9	7.156	6.873	5.969		∆𝐶t	4.307	7.424	7.005	5.924		∆𝐶t	3.796	6.708	5.91	5.089
	∆∆𝐶t	0	3.256	2.973	2.069		∆∆𝐶t	0	3.117	2.698	1.617		∆∆𝐶t	0	2.912	2.114	1.293
	2^ −∆∆𝐶t	1	0.105	0.127	0.238		2^ −∆∆𝐶t	1	0.115	0.154	0.326		2^ −∆∆𝐶t	1	0.133	0.231	0.408

## Sheet: Fig 2 HeLa
	Fig 2. Downregulation of E6AP or E6 exerts pro-apoptotic effects in HPV-positive cancer cells.
	Fig 2 HeLa
	Data used for Figure (percentages of TUNEL positive cells)
	Means were calculated from three independent experiments, each based on the average of five analyzed images.
	Data were analyzed using two-way ANOVA with Tukey's test for multiple comparisons.
	1 g/L glucose	#1	#2	#3	Mean	SD		Comparisons	p-Value	p-Value Summary
	siNeg	1.55124	2.12868	0.536075	1.40533	0.806267		siNeg 1 g/L vs siNeg 4.5 g/L	0.6759	ns
	siE6AP	12.0502	13.2529	19.8002	15.0344	4.17085		siE6AP 1 g/L vs siE6AP 4.5 g/L	≤0,001	***
	si18E6	5.44244	2.40936	5.16588	4.33923	1.67702		si18E6 1 g/L vs si18E6 4.5 g/L	0.0756	ns
								siNeg 1 g/L vs siE6AP 1 g/L	≤0,001	***
	4.5 g/L glucose	#1	#2	#3	Mean	SD		siNeg 1 g/L vs si18E6 1 g/L	0.2053	ns
	siNeg	0	0.768667	1.3731	0.713923	0.688186		siNeg 4.5 g/L vs siE6AP 4.5 g/L	0.0682	ns
	siE6AP	6.59193	4.11843	3.48538	4.73192	1.64163		siNeg 4.5 g/L vs si18E6 4.5 g/L	0.9511	ns
	si18E6	1.04714	0.62781	1.92936	1.20144	0.664352
	Original Data
	#1		siNeg			siE6AP			si18E6
		Image	Total cell count	TUNEL positive	% TUNEL positive	Total cell count	TUNEL positive	% TUNEL positive	Total cell count	TUNEL positive	% TUNEL positive
	1 g/L glucose	1	137	3	2.18978	76	11	14.4737	70	3	4.28571
		2	177	2	1.12994	74	8	10.8108	77	2	2.5974
		3	181	2	1.10497	67	10	14.9254	92	5	5.43478
		4	172	3	1.74419	77	8	10.3896	48	5	10.4167
		5	189	3	1.5873	109	13	11.9266	67	3	4.47761
		Mean			1.55124			12.0502			5.44244
	4.5 g/L glucose	1	265	0	0	75	5	6.66667	403	2	0.496278
		2	281	0	0	77	5	6.49351	364	7	1.92308
		3	321	0	0	76	6	7.89474	329	1	0.303951
		4	270	0	0	91	5	5.49451	383	3	0.78329
		5	243	0	0	78	5	6.41026	347	6	1.72911
		Mean			0			6.59193			1.04714
	#2		siNeg			siE6AP			si18E6
		Image	Total cell count	TUNEL positive	% TUNEL positive	Total cell count	TUNEL positive	% TUNEL positive	Total cell count	TUNEL positive	% TUNEL positive
	1 g/L glucose	1	115	5	4.34783	75	9	12	81	3	3.7037
		2	143	3	2.0979	97	13	13.4021	68	1	1.47059
		3	139	1	0.719424	87	10	11.4943	73	3	4.10959
		4	136	0	0	77	11	14.2857	89	1	1.1236
		5	115	4	3.47826	90	13	14.4444	61	1	1.63934
		Mean			2.12868			13.2529			2.40936
	4.5 g/L glucose	1	388	1	0.257732	68	6	8.82353	242	1	0.413223
		2	370	2	0.540541	70	5	7.14286	265	0	0
		3	280	7	2.5	74	2	2.7027	249	4	1.60643
		4	362	1	0.276243	52	1	1.92308	247	0	0
		5	372	1	0.268817	71	0	0	268	3	1.1194
		Mean			0.768667			4.11843			0.62781
	#3		siNeg			siE6AP			si18E6
		Image	Total cell count	TUNEL positive	% TUNEL positive	Total cell count	TUNEL positive	% TUNEL positive	Total cell count	TUNEL positive	% TUNEL positive
	1 g/L glucose	1	156	0	0	60	9	15	77	4	5.19481
		2	128	2	1.5625	53	17	32.0755	58	3	5.17241
		3	129	0	0	51	5	9.80392	70	2	2.85714
		4	183	1	0.546448	62	13	20.9677	63	3	4.7619
		5	175	1	0.571429	52	11	21.1538	51	4	7.84314
		Mean			0.536075			19.8002			5.16588
	4.5 g/L glucose	1	440	6	1.36364	91	8	8.79121	171	1	0.584795
		2	422	3	0.7109	125	7	5.6	175	5	2.85714
		3	423	8	1.89125	90	0	0	190	3	1.57895
		4	393	6	1.52672	140	3	2.14286	185	3	1.62162
		5	437	6	1.373	112	1	0.892857	233	7	3.00429
		Mean			1.3731			3.48538			1.92936

## Sheet: Fig 2 SiHa
	Fig 2. Downregulation of E6AP or E6 exerts pro-apoptotic effects in HPV-positive cancer cells.
	Fig 2 SiHa
	Data used for Figure (percentages of TUNEL positive cells)
	Means were calculated from three independent experiments, each based on the average of five analyzed images.
	Data were analyzed using two-way ANOVA with Tukey's test for multiple comparisons.
	1 g/L glucose	#1	#2	#3	Mean	SD		Comparisons	p-Value	p-Value Summary
	siNeg	0.882469	1.08842	0.426173	0.79902	0.338917		siNeg 1 g/L vs siNeg 4.5 g/L	0.5527	ns
	siE6AP	6.17448	3.3614	3.94849	4.49479	1.48397		siE6AP 1 g/L vs siE6AP 4.5 g/L	0.0134	*
	si16E6	5.38643	3.23151	1.61377	3.41057	1.89269		si16E6 1 g/L vs si16E6 4.5 g/L	0.0033	**
								siNeg 1 g/L vs siE6AP 1 g/L	0.0033	**
	4.5 g/L glucose	#1	#2	#3	Mean	SD		siNeg 1 g/L vs si16E6 1 g/L	0.0296	*
	siNeg	0.343595	0.187011	0.251126	0.260577	0.0787187		siNeg 4.5 g/L vs siE6AP 4.5 g/L	0.1787	ns
	siE6AP	3.00352	1.26588	1.55801	1.94247	0.930431		siNeg 4.5 g/L vs si16E6 4.5 g/L	0.9105	ns
	si16E6	0.091743	0.980945	0.804059	0.625582	0.470702
	Original Data
	#1		siNeg			siE6AP			si16E6
		Image	Total cell count	TUNEL positive	% TUNEL positive	Total cell count	TUNEL positive	% TUNEL positive	Total cell count	TUNEL positive	% TUNEL positive
	1 g/L glucose	1	281	1	0.355872	69	6	8.69565	104	6	5.76923
		2	332	6	1.80723	94	5	5.31915	81	3	3.7037
		3	293	2	0.682594	116	6	5.17241	68	2	2.94118
		4	316	3	0.949367	109	7	6.42202	79	6	7.59494
		5	324	2	0.617284	133	7	5.26316	130	9	6.92308
		Mean			0.882469			6.17448			5.38643
	4.5 g/L glucose	1	403	3	0.744417	100	3	3	218	1	0.458716
		2	400	1	0.25	96	3	3.125	166	0	0
		3	397	2	0.503778	95	1	1.05263	208	0	0
		4	455	1	0.21978	87	6	6.89655	248	0	0
		5	380	0	0	106	1	0.943396	224	0	0
		Mean			0.343595			3.00352			0.091743
	#2		siNeg			siE6AP			si16E6
		Image	Total cell count	TUNEL positive	% TUNEL positive	Total cell count	TUNEL positive	% TUNEL positive	Total cell count	TUNEL positive	% TUNEL positive
	1 g/L glucose	1	200	3	1.5	102	4	3.92157	60	1	1.66667
		2	189	2	1.0582	91	3	3.2967	106	4	3.77358
		3	245	2	0.816327	99	3	3.0303	81	5	6.17284
		4	195	3	1.53846	88	2	2.27273	63	2	3.1746
		5	189	1	0.529101	70	3	4.28571	73	1	1.36986
		Mean			1.08842			3.3614			3.23151
	4.5 g/L glucose	1	396	0	0	130	0	0	113	0	0
		2	386	0	0	105	0	0	84	1	1.19048
		3	328	1	0.304878	100	2	2	81	1	1.23457
		4	291	1	0.343643	125	1	0.8	119	1	0.840336
		5	349	1	0.286533	85	3	3.52941	61	1	1.63934
		Mean			0.187011			1.26588			0.980945
	#3		siNeg			siE6AP			si16E6
		Image	Total cell count	TUNEL positive	% TUNEL positive	Total cell count	TUNEL positive	% TUNEL positive	Total cell count	TUNEL positive	% TUNEL positive
	1 g/L glucose	1	238	0	0	63	4	6.34921	71	2	2.8169
		2	297	1	0.3367	93	3	3.22581	69	1	1.44928
		3	217	1	0.460829	88	2	2.27273	137	3	2.18978
		4	245	0	0	106	0	0	62	1	1.6129
		5	300	4	1.33333	76	6	7.89474	55	0	0
		Mean			0.426173			3.94849			1.61377
	4.5 g/L glucose	1	307	0	0	57	1	1.75439	120	0	0
		2	337	0	0	88	1	1.13636	84	0	0
		3	273	1	0.3663	73	1	1.36986	61	1	1.63934
		4	230	1	0.434783	108	0	0	99	0	0
		5	220	1	0.454545	85	3	3.52941	84	2	2.38095
		Mean			0.251126			1.55801			0.804059

## Sheet: Fig 4A HeLa
	Fig 4. Differential effects of downregulating E6AP, E6/E7, or E6 on the cell cycle regulation of HPV-positive cancer cells.
	Fig 4A HeLa
	Data used for Figure (relative cell counts)
	Means were calculated from three wells of one representative experiments, normalized to cell counts at 24 h post-transfection.
	Standard Errors of the Mean (SEM) were calculated and are presented in the table, but were omitted from the figure for clarity.
		siNeg		siE6AP		si18E6/E7		si18E6
	h post Tx	Mean	SEM	Mean	SEM	Mean	SEM	Mean	SEM
	24	1	0	1	0	1	0	1	0
	30	1.14888	0.008561	1.13864	0.00943922	1.01973	0.00637446	1.12711	0.00616434
	36	1.40012	0.0131688	1.35964	0.00874906	1.05209	0.0100363	1.31105	0.0127419
	42	1.76711	0.0176182	1.6394	0.0158081	1.05975	0.0131484	1.60589	0.0141431
	48	2.20304	0.0223266	1.92563	0.0201488	1.08117	0.01419	1.9186	0.0153517
	54	2.83848	0.0321468	2.1995	0.0218397	1.09924	0.014014	2.25027	0.0285533
	60	3.62802	0.0418227	2.44743	0.0278693	1.10571	0.0124679	2.61478	0.027777
	66	4.57894	0.0709986	2.64173	0.0219385	1.09949	0.0144426	3.07913	0.0366257
	72	5.8541	0.0821848	2.8556	0.0275967	1.1007	0.014011	3.59237	0.0479338
	78	7.40996	0.112625	2.98875	0.0351897	1.1217	0.0168401	4.22788	0.055347
	84	9.21959	0.167011	3.10247	0.0423587	1.12066	0.0169246	5.03723	0.0698653
	90	11.1534	0.226288	3.11925	0.0339484	1.14925	0.0196867	5.94445	0.0925871
	96	13.5413	0.3762	3.20367	0.0419261	1.16953	0.0219336	7.32337	0.106362
	102	15.4818	0.489123	3.24584	0.0443082	1.14622	0.0184194	8.77117	0.141569
	108	16.4516	0.536897	3.27574	0.0594306	1.15241	0.020429	10.5876	0.187992
	114	17.5118	0.662286	3.33498	0.0593625	1.15221	0.0211583	12.6611	0.248117
	120	17.9838	0.736557	3.36407	0.0632111	1.14865	0.017119	13.9946	0.381613
	Original Data (relative cell counts)
	siNeg	well				siE6AP	well				si18E6/E7	well				si18E6	well
	h post Tx	#1	#2	#3		h post Tx	#1	#2	#3		h post Tx	#1	#2	#3		h post Tx	#1	#2	#3
	24	1	1	1		24	1	1	1		24	1	1	1		24	1	1	1
	30	1.15633	1.13773	1.15259		30	1.14962	1.1459	1.12039		30	1.01883	1.01333	1.02703		30	1.11415	1.13193	1.13525
	36	1.39564	1.41441	1.39033		36	1.35571	1.36049	1.36271		36	1.06055	1.03019	1.06551		36	1.29089	1.32151	1.32075
	42	1.75994	1.76103	1.78035		42	1.60266	1.67	1.64555		42	1.07136	1.02445	1.08345		42	1.56868	1.61281	1.63617
	48	2.17821	2.21678	2.21413		48	1.89923	1.94703	1.93063		48	1.07381	1.04525	1.12445		48	1.8859	1.92547	1.94443
	54	2.7703	2.91482	2.83031		54	2.20463	2.19154	2.20233		54	1.06962	1.08325	1.14484		54	2.19949	2.30819	2.24313
	60	3.55779	3.69271	3.63357		60	2.43316	2.46031	2.44881		60	1.08194	1.09387	1.14132		60	2.57888	2.61787	2.64759
	66	4.49901	4.61213	4.62569		66	2.6261	2.65165	2.64744		66	1.08335	1.07948	1.13564		66	3.01152	3.11173	3.11414
	72	5.68503	6.03108	5.8462		72	2.81794	2.86834	2.88053		72	1.08333	1.09588	1.1229		72	3.53567	3.63974	3.60169
	78	7.1658	7.52653	7.53754		78	2.95835	3.00373	3.00416		78	1.11255	1.11063	1.14193		78	4.20854	4.26722	4.20789
	84	8.86458	9.39105	9.40315		84	3.03558	3.14601	3.12581		84	1.12262	1.0952	1.14416		84	4.99991	5.03477	5.07699
	90	10.6737	11.4322	11.3544		90	3.05774	3.15502	3.14499		90	1.14451	1.12014	1.18311		90	5.94211	6.00817	5.88307
	96	12.8417	13.6995	14.0827		96	3.1485	3.19635	3.26616		96	1.17079	1.13122	1.20659		96	7.33834	7.39731	7.23448
	102	14.7243	15.5999	16.1212		102	3.16706	3.22479	3.34567		102	1.14605	1.11618	1.17642		102	8.72856	8.86451	8.72043
	108	15.6025	16.653	17.0992		108	3.16914	3.25937	3.39869		108	1.14649	1.12838	1.18235		108	10.6761	10.7285	10.3582
	114	16.7175	17.6247	18.1934		114	3.21391	3.31535	3.47568		114	1.14586	1.12621	1.18455		114	12.8749	12.8823	12.226
	120	17.2745	17.8416	18.8354		120	3.17112	3.42131	3.49979		120	1.14913	1.12787	1.16896		120	14.5336	14.5792	12.8709
	Original Data (cell counts)
	siNeg	well				siE6AP	well				si18E6/E7	well				si18E6	well
	h post Tx	#1	#2	#3		h post Tx	#1	#2	#3		h post Tx	#1	#2	#3		h post Tx	#1	#2	#3
	24	354	330.75	313		24	366.75	390	373		24	339.25	336.5	377.25		24	351.75	348.75	423.5
	30	409.75	375.5	361		30	420.25	446.75	417.75		30	346.75	341	387.5		30	392.25	394.25	481.5
	36	495.5	466	435.5		36	496	530.5	508.5		36	360.25	346.5	402		36	455.5	459.75	561
	42	625	580.75	556		42	585.5	650	613.5		42	363.5	344.75	408.5		42	551.75	561.75	694.75
	48	771.25	730.5	692.75		48	694.75	758	719.25		48	364.75	351.75	423.25		48	662.5	670.5	824.75
	54	982.75	961.5	884.75		54	808.75	853.25	820.25		54	363.75	364.5	431.25		54	775	802.5	951.25
	60	1261.5	1215.5	1132.5		60	891.5	959.25	911.75		60	368	368	430.25		60	907.25	910.75	1119.75
	66	1597.25	1517.75	1441.25		66	961.5	1031.75	987		66	367.5	363.25	428		66	1059	1082.5	1315.5
	72	2013.75	1983.75	1825.25		72	1032.25	1114	1073.75		72	367.75	369.25	422.75		72	1241	1265.75	1521.5
	78	2532.25	2474.75	2349		78	1084.25	1166.25	1119		78	376.75	374.75	429.75		78	1482	1483.5	1777.25
	84	3131	3087	2921		84	1111.75	1218.75	1164		84	380.25	368.5	431		84	1760	1749.5	2142
	90	3739	3756.25	3523		90	1119.25	1225.5	1172		90	387.75	377.25	446		90	2084.75	2086.75	2482.25
	96	4461.5	4483	4339.5		96	1153.25	1241.5	1215.5		96	396.25	381.25	454.75		96	2576	2573.25	3046.75
	102	5089	5097.75	4950.75		102	1160.25	1250.5	1245.75		102	387.75	376	443.5		102	3062.75	3079.25	3668.25
	108	5359.75	5440.5	5253.75		108	1161.75	1260.75	1265.75		108	387.25	380.25	445.75		108	3735.5	3725	4355.25
	114	5703.5	5750	5570.75		114	1177.75	1283.5	1294.5		114	386.75	379	446.5		114	4502.5	4473.25	5128.5
	120	5871.75	5816.25	5752.75		120	1160.5	1326.5	1303.25		120	388.25	379.75	441.25		120	5066.75	5054.75	5392.5

## Sheet: Fig 4A SiHa
	Fig 4. Differential effects of downregulating E6AP, E6/E7, or E6 on the cell cycle regulation of HPV-positive cancer cells.
	Fig 4A SiHa
	Data used for Figure (relative cell counts)
	Means were calculated from three wells of one representative experiments, normalized to cell counts at 24 h post-transfection.
	Standard Errors of the Mean (SEM) were calculated and are presented in the table, but were omitted from the figure for clarity.
		siNeg		siE6AP		si16E6/E7		si16E6
	h post Tx	Mean	SEM	Mean	SEM	Mean	SEM	Mean	SEM
	24	1	0	1	0	1	0	1	0
	30	1.13658	0.00956535	1.15233	0.00892456	1.01265	0.00726833	1.05821	0.0095648
	36	1.35406	0.0095421	1.37505	0.0108586	1.04995	0.0103082	1.17343	0.0105799
	42	1.66498	0.0164818	1.62132	0.0136418	1.05197	0.0105137	1.27337	0.0122121
	48	2.04588	0.0240791	1.89902	0.0233331	1.05585	0.0110422	1.41773	0.0145434
	54	2.51415	0.0333416	2.18842	0.0316754	1.05273	0.0102446	1.55627	0.0215044
	60	3.06533	0.0429019	2.44871	0.0367278	1.05543	0.012426	1.67664	0.0222703
	66	3.79811	0.0563997	2.65489	0.0521467	1.05183	0.0151043	1.81235	0.0272562
	72	4.58248	0.0894569	2.79051	0.0622152	1.05494	0.0114854	1.99741	0.0281128
	78	5.5887	0.0842513	2.87319	0.0664364	1.07594	0.0123198	2.22505	0.0393122
	84	6.77446	0.104026	2.94332	0.0757115	1.08442	0.0135335	2.47481	0.0407974
	90	8.07536	0.109062	2.99144	0.0811367	1.1211	0.0161985	2.77031	0.0427625
	96	9.20388	0.108837	3.0333	0.0872834	1.16763	0.0174099	3.08345	0.050797
	102	9.81717	0.170074	3.06023	0.0903436	1.21483	0.0208214	3.48296	0.0613092
	108	10.2991	0.231315	3.07537	0.0962734	1.27111	0.0296343	3.94733	0.0752821
	114	10.3252	0.263	3.09489	0.107778	1.32244	0.0296753	4.43819	0.0810642
	120	10.1807	0.265558	3.06749	0.104169	1.39382	0.0330567	4.88359	0.0864395
	126	10.0704	0.2686	3.02284	0.102779	1.48806	0.0437106	5.33705	0.0956609
	132	9.94653	0.272445	2.97139	0.0956631	1.54116	0.0466093	5.66798	0.104983
	138	9.81706	0.25307	2.93007	0.102417	1.58946	0.0518822	6.02303	0.116976
	144	9.70803	0.273134	2.87324	0.102916	1.62693	0.0586679	6.29188	0.151475
	Original Data (relative cell counts)
	siNeg	well				siE6AP	well				si16E6/E7	well				si16E6	well
	h post Tx	#1	#2	#3		h post Tx	#1	#2	#3		h post Tx	#1	#2	#3		h post Tx	#1	#2	#3
	24	1	1	1		24	1	1	1		24	1	1	1		24	1	1	1
	30	1.13595	1.11191	1.16187		30	1.12862	1.15743	1.17095		30	0.995123	1.01557	1.02727		30	1.0385	1.05659	1.07954
	36	1.34971	1.33106	1.3814		36	1.34726	1.36994	1.40793		36	1.02554	1.04815	1.07617		36	1.1555	1.17816	1.18662
	42	1.66446	1.62213	1.70836		42	1.58756	1.6075	1.66891		42	1.02244	1.056	1.07748		42	1.25537	1.28578	1.27896
	48	2.02401	2.00561	2.10801		48	1.84893	1.85344	1.99469		48	1.04784	1.04442	1.0753		48	1.40269	1.41254	1.43796
	54	2.49273	2.43248	2.61723		54	2.10361	2.14764	2.31401		54	1.05728	1.0396	1.06132		54	1.53929	1.55031	1.57923
	60	3.04693	2.95941	3.18966		60	2.34863	2.4067	2.59079		60	1.05	1.03888	1.07741		60	1.65503	1.67523	1.69966
	66	3.78962	3.67599	3.92871		66	2.53792	2.55764	2.86909		66	1.04299	1.02968	1.08282		66	1.80242	1.81967	1.81495
	72	4.58169	4.35804	4.80771		72	2.63734	2.68637	3.04781		72	1.05382	1.03601	1.07498		72	1.98743	1.99214	2.01266
	78	5.58169	5.42639	5.75802		78	2.7154	2.74821	3.15596		78	1.075	1.05915	1.09366		78	2.22971	2.20296	2.24249
	84	6.73526	6.57648	7.01163		84	2.7631	2.79204	3.27483		84	1.07512	1.08339	1.09474		84	2.45491	2.42794	2.5416
	90	8.04328	7.87572	8.30707		90	2.78697	2.83781	3.34955		90	1.12082	1.12132	1.12116		90	2.74988	2.71254	2.84851
	96	9.33246	9.00157	9.2776		96	2.8079	2.87227	3.41973		96	1.17173	1.17185	1.15931		96	3.07657	3.0174	3.15639
	102	10.1885	9.59351	9.66954		102	2.814	2.91183	3.45485		102	1.21812	1.23205	1.19432		102	3.48308	3.40975	3.55604
	108	10.8467	10.3546	9.69623		108	2.81385	2.91162	3.50064		108	1.27669	1.28314	1.25348		108	3.93649	3.84398	4.06151
	114	10.975	10.385	9.61567		114	2.78398	2.93051	3.57019		114	1.3341	1.3486	1.28462		114	4.40614	4.3258	4.58263
	120	10.9258	10.1103	9.50587		120	2.77876	2.89104	3.53269		120	1.39264	1.4329	1.35592		120	4.85219	4.75549	5.0431
	126	10.7868	10.0684	9.35596		126	2.76309	2.82663	3.47878		126	1.49459	1.53659	1.43299		126	5.3189	5.18217	5.51009
	132	10.6865	9.94522	9.20784		132	2.73074	2.78645	3.39699		132	1.558	1.59055	1.47492		132	5.60685	5.46791	5.92919
	138	10.4516	9.81475	9.18482		138	2.67217	2.72932	3.38872		138	1.6023	1.66304	1.50305		138	5.91815	5.75194	6.399
	144	10.3479	9.77949	8.99666		144	2.65557	2.63421	3.32993		144	1.65167	1.68913	1.53999		144	6.15388	5.94337	6.77839
	Original Data (cell counts)
	siNeg	well				siE6AP	well				si16E6/E7	well				si16E6	well
	h post Tx	#1	#2	#3		h post Tx	#1	#2	#3		h post Tx	#1	#2	#3		h post Tx	#1	#2	#3
	24	687.5	683	729		24	682	659.25	663.25		24	469.5	477.25	526.25		24	516.75	543.25	448
	30	782.75	760.25	846.25		30	770.5	762.25	776.25		30	467	484.5	540.5		30	537.25	575.5	485
	36	929.25	909.5	1008.75		36	919	903.25	933.5		36	481	499.75	566.25		36	597	640.5	533.75
	42	1146.25	1107.75	1247.75		42	1083.25	1060.5	1106.5		42	479.25	504	566.75		42	649	698.5	576
	48	1395.25	1369.75	1539.25		48	1261.75	1223	1322.75		48	490.75	499	565.5		48	725.25	770.25	648
	54	1717.5	1662.25	1914		54	1435.75	1417.75	1534.5		54	495.25	497.25	557.25		54	797.25	846.25	712.25
	60	2098.5	2020	2333.5		60	1602.75	1589.75	1718.25		60	492.25	497.25	565.5		60	857.75	914.5	765.75
	66	2609	2509.25	2873.5		66	1732.25	1690.25	1902.5		66	487.75	491.75	568.25		66	932.75	995.5	819.25
	72	3153.25	2960.25	3518.75		72	1800.25	1774.75	2020.75		72	493.5	494.75	564.5		72	1027	1089.25	908.75
	78	3842.5	3698	4214		78	1853.5	1815.5	2092.5		78	503.25	504.75	573.75		78	1154.5	1204.5	1016.5
	84	4634.5	4478.25	5126		84	1886	1844.25	2171.5		84	503.5	515.5	573		84	1268.75	1329.5	1148.75
	90	5532.75	5363.75	6073.5		90	1902	1875	2221		90	524.5	534	586.25		90	1418	1483	1287.5
	96	6412.75	6122	6773.5		96	1915.75	1899.75	2268		96	549	558	605.75		96	1583.5	1648.25	1426.5
	102	6991	6526.25	7049.25		102	1920.25	1926	2291.25		102	571.25	586.5	623.25		102	1795	1864	1607.75
	108	7440	7021.5	7062.75		108	1920	1925.25	2322		108	598.25	610.75	653.25		108	2025.75	2104.25	1834.25
	114	7520.5	7039.5	6994.75		114	1899.75	1937.75	2369.75		114	625.75	641.25	669.5		114	2264.25	2362.5	2068.75
	120	7485.5	6853	6909.5		120	1895.75	1910	2344.75		120	653.25	682.25	707		120	2492.5	2593	2270.5
	126	7387.75	6824	6798.5		126	1885.25	1868	2309		126	701	732	745.75		126	2730.5	2822.5	2474
	132	7319	6737.5	6691.75		132	1863	1839.5	2255.5		132	730.25	756.5	768.25		132	2881.25	2975	2660.75
	138	7157.5	6653	6672.5		138	1823.75	1799.75	2249.75		138	750.75	791.25	784.25		138	3040.25	3122.5	2864.5
	144	7084	6627.5	6530		144	1813	1739	2210.75		144	775	805.25	803.75		144	3158.5	3218.75	3020.75

## Sheet: Fig 4D HeLa
	Fig 4. Differential effects of downregulating E6AP, E6/E7, or E6 on the cell cycle regulation of HPV-positive cancer cells.
	Fig 4D HeLa
	MYBL2
	Data used for Figure (log2-transformed fold changes)
	log2-transformed fold changes were calculated using 2^ −∆∆𝐶t values rounded to three decimal places.
	Data were compared to siNeg (log2FC = 0) and analyzed using one-way ANOVA with Sidak's test for multiple comparisons. p-Values are shown for comparisons between siNeg and each respective siRNA.
		#1	#2	#3	Mean	SD	p-Value	p-Value Summary
	siE6AP	-0.452057	-0.307573	-0.514573	-0.425	0.106	0.9966	ns
	si18E6/E7	-8.96578	-5.38082	-8.27872	-7.542	1.903	≤0,001	***
	si18E6	-0.875672	-0.821126	-1.6973	-1.131	0.491	0.7313	ns
	Original Data		∆𝐶t = Ct MYBL2 - Ct TMBIM6			∆∆𝐶t = ∆𝐶t - ∆𝐶t siNeg
	#1	siNeg	siE6AP	si18E6/E7	si18E6		#2	siNeg	siE6AP	si18E6/E7	si18E6		#3	siNeg	siE6AP	si18E6/E7	si18E6
	Ct TMBIM6	17.5899	18.2148	17.8798	17.9472		Ct TMBIM6	17.5857	17.9018	17.6947	17.6121		Ct TMBIM6	17.9603	18.1771	18.2456	17.8941
	Ct MYBL2	19.8957	20.9731	29.2945	21.1288		Ct MYBL2	20.076	20.7002	25.5369	20.9243		Ct MYBL2	20.1985	20.9351	28.7623	21.8295
	∆𝐶t	2.30585	2.7583	11.4147	3.1816		∆𝐶t	2.49	2.798	7.842	3.312		∆𝐶t	2.238	2.758	10.517	3.935
	∆∆𝐶t	0	0.45245	9.10885	0.87575		∆∆𝐶t	0	0.308	5.352	0.822		∆∆𝐶t	0	0.52	8.279	1.697
	2^ −∆∆𝐶t	1	0.731	0.002	0.545		2^ −∆∆𝐶t	1	0.808	0.024	0.566		2^ −∆∆𝐶t	1	0.7	0.003	0.308
	FOXM1
	Data used for Figure (log2-transformed fold changes)
	log2-transformed fold changes were calculated using 2^ −∆∆𝐶t values rounded to three decimal places.
	Data were compared to siNeg (log2FC = 0) and analyzed using one-way ANOVA with Sidak's test for multiple comparisons. p-Values are shown for comparisons between siNeg and each respective siRNA.
		#1	#2	#3	Mean	SD	p-Value	p-Value Summary
	siE6AP	-0.37707	-0.229382	-0.352916	-0.32	0.079	0.9987	ns
	si18E6/E7	-7.64386	-4.92139	-7.64386	-6.736	1.572	≤0,001	***
	si18E6	-0.321928	-0.456009	-1.75147	-0.843	0.789	0.8542	ns
	Original Data		∆𝐶t = Ct FOXM1 - Ct TMBIM6			∆∆𝐶t = ∆𝐶t - ∆𝐶t siNeg
	#1	siNeg	siE6AP	si18E6/E7	si18E6		#2	siNeg	siE6AP	si18E6/E7	si18E6		#3	siNeg	siE6AP	si18E6/E7	si18E6
	Ct TMBIM6	17.5899	18.2148	17.8798	17.9472		Ct TMBIM6	17.8884	17.9871	17.913	17.7679		Ct TMBIM6	17.9603	18.1771	18.2456	17.8941
	Ct FOXM1	23.2246	24.2259	31.2304	23.904		Ct FOXM1	23.1968	23.5256	28.1587	23.5332		Ct FOXM1	23.9013	24.4704	31.8963	25.5863
	∆𝐶t	5.635	6.011	13.351	5.957		∆𝐶t	5.308	5.539	10.246	5.765		∆𝐶t	5.941	6.293	13.651	7.692
	∆∆𝐶t	0	0.376	7.716	0.322		∆∆𝐶t	0	0.231	4.938	0.457		∆∆𝐶t	0	0.352	7.71	1.751
	2^ −∆∆𝐶t	1	0.77	0.005	0.8		2^ −∆∆𝐶t	1	0.853	0.033	0.729		2^ −∆∆𝐶t	1	0.783	0.005	0.297
	CCNA2
	Data used for Figure (log2-transformed fold changes)
	log2-transformed fold changes were calculated using 2^ −∆∆𝐶t values rounded to three decimal places.
	Data were compared to siNeg (log2FC = 0) and analyzed using one-way ANOVA with Sidak's test for multiple comparisons. p-Values are shown for comparisons between siNeg and each respective siRNA.
		#1	#2	#3	Mean	SD	p-Value	p-Value Summary
	siE6AP	-0.703689	-0.577767	-0.810966	-0.697	0.117	0.9068	ns
	si18E6/E7	-7.64386	-4.57347	-6.96578	-6.394	1.613	≤0,001	***
	si18E6	-0.300448	-0.0785637	-0.560643	-0.313	0.241	0.9982	ns
	Original Data		∆𝐶t = Ct CCNA2 - Ct TMBIM6			∆∆𝐶t = ∆𝐶t - ∆𝐶t siNeg
	#1	siNeg	siE6AP	si18E6/E7	si18E6		#2	siNeg	siE6AP	si18E6/E7	si18E6		#3	siNeg	siE6AP	si18E6/E7	si18E6
	Ct TMBIM6	17.5899	18.2148	17.8798	17.9472		Ct TMBIM6	17.8884	17.9871	17.913	17.7679		Ct TMBIM6	17.9603	18.1771	18.2456	17.8941
	Ct CCNA2	20.3371	21.6658	28.4104	20.9947		Ct CCNA2	20.3162	20.9928	24.9072	20.2745		Ct CCNA2	19.9539	20.981	27.2265	20.4481
	∆𝐶t	2.747	3.451	10.531	3.048		∆𝐶t	2.428	3.006	6.994	2.507		∆𝐶t	1.994	2.804	8.981	2.554
	∆∆𝐶t	0	0.704	7.784	0.301		∆∆𝐶t	0	0.578	4.566	0.079		∆∆𝐶t	0	0.81	6.987	0.56
	2^ −∆∆𝐶t	1	0.614	0.005	0.812		2^ −∆∆𝐶t	1	0.67	0.042	0.947		2^ −∆∆𝐶t	1	0.57	0.008	0.678
	E2F1
	Data used for Figure (log2-transformed fold changes)
	log2-transformed fold changes were calculated using 2^ −∆∆𝐶t values rounded to three decimal places.
	Data were compared to siNeg (log2FC = 0) and analyzed using one-way ANOVA with Sidak's test for multiple comparisons. p-Values are shown for comparisons between siNeg and each respective siRNA.
		#1	#2	#3	Mean	SD	p-Value	p-Value Summary
	siE6AP	-0.152003	-0.454032	0.405992	-0.067	0.436	>0,9999	ns
	si18E6/E7	-6.3741	-5.05127	-6.15843	-5.861	0.71	≤0,001	***
	si18E6	-0.336951	-1.121	-1.31473	-0.924	0.518	0.2642	ns
	Original Data		∆𝐶t = Ct E2F1 - Ct TMBIM6			∆∆𝐶t = ∆𝐶t - ∆𝐶t siNeg
	#1	siNeg	siE6AP	si18E6/E7	si18E6		#2	siNeg	siE6AP	si18E6/E7	si18E6		#3	siNeg	siE6AP	si18E6/E7	si18E6
	Ct TMBIM6	17.5899	18.2148	17.8798	17.9472		Ct TMBIM6	17.8884	17.9871	17.913	17.7679		Ct TMBIM6	17.9603	18.1771	18.2456	17.8941
	Ct E2F1	22.9665	23.7375	29.6305	23.6608		Ct E2F1	22.5114	23.062	27.5873	23.5119		Ct E2F1	23.5073	23.3183	29.9417	24.7574
	∆𝐶t	5.377	5.523	11.751	5.714		∆𝐶t	4.623	5.075	9.674	5.744		∆𝐶t	5.547	5.141	11.696	6.863
	∆∆𝐶t	0	0.146	6.374	0.337		∆∆𝐶t	0	0.452	5.051	1.121		∆∆𝐶t	0	-0.406	6.149	1.316
	2^ −∆∆𝐶t	1	0.904	0.012	0.792		2^ −∆∆𝐶t	1	0.73	0.03	0.46		2^ −∆∆𝐶t	1	1.325	0.014	0.402

## Sheet: Fig 4D SiHa
	Fig 4. Differential effects of downregulating E6AP, E6/E7, or E6 on the cell cycle regulation of HPV-positive cancer cells.
	Fig 4D SiHa
	MYBL2
	Data used for Figure (log2-transformed fold changes)
	log2-transformed fold changes were calculated using 2^ −∆∆𝐶t values rounded to three decimal places.
	Data were compared to siNeg (log2FC = 0) and analyzed using one-way ANOVA with Sidak's test for multiple comparisons. p-Values are shown for comparisons between siNeg and each respective siRNA.
		#1	#2	#3	Mean	SD	p-Value	p-Value Summary
	siE6AP	-0.913216	-0.785875	-0.535332	-0.745	0.192	0.5622	ns
	si16E6/E7	-4.87832	-5.08721	-6.79362	-5.586	1.051	≤0,001	***
	si16E6	-1.36959	-1.16525	-1.4189	-1.318	0.134	0.0984	ns
	Original Data		∆𝐶t = Ct MYBL2 - Ct TMBIM6			∆∆𝐶t = ∆𝐶t - ∆𝐶t siNeg
	#1	siNeg	siE6AP	si16E6/E7	si16E6		#2	siNeg	siE6AP	si16E6/E7	si16E6		#3	siNeg	siE6AP	si16E6/E7	si16E6
	Ct TMBIM6	17.3396	17.1784	17.173	17.1716		Ct TMBIM6	17.4881	17.9834	17.8179	17.2859		Ct TMBIM6	17.6988	17.9932	17.4749	17.6597
	Ct MYBL2	19.3907	20.1429	24.0972	20.5929		Ct MYBL2	19.4576	20.7376	24.8747	20.4207		Ct MYBL2	19.991	20.8264	26.5607	21.3708
	∆𝐶t	2.051	2.965	6.924	3.421		∆𝐶t	1.979	2.754	7.057	3.135		∆𝐶t	2.292	2.833	9.086	3.711
	∆∆𝐶t	0	0.914	4.873	1.37		∆∆𝐶t	0	0.775	5.078	1.156		∆∆𝐶t	0	0.541	6.794	1.419
	2^ −∆∆𝐶t	1	0.531	0.034	0.387		2^ −∆∆𝐶t	1	0.58	0.029	0.446		2^ −∆∆𝐶t	1	0.69	0.009	0.374
	FOXM1
	Data used for Figure (log2-transformed fold changes)
	log2-transformed fold changes were calculated using 2^ −∆∆𝐶t values rounded to three decimal places.
	Data were compared to siNeg (log2FC = 0) and analyzed using one-way ANOVA with Sidak's test for multiple comparisons. p-Values are shown for comparisons between siNeg and each respective siRNA.
		#1	#2	#3	Mean	SD	p-Value	p-Value Summary
	siE6AP	-1.11404	-1.2109	-1.0862	-1.137	0.065	0.0518	ns
	si16E6/E7	-4.96578	-5.15843	-5.96578	-5.363	0.531	≤0,001	***
	si16E6	-0.72261	-1.2969	-1.93788	-1.319	0.608	0.0237	*
	Original Data		∆𝐶t = Ct FOXM1 - Ct TMBIM6			∆∆𝐶t = ∆𝐶t - ∆𝐶t siNeg
	#1	siNeg	siE6AP	si16E6/E7	si16E6		#2	siNeg	siE6AP	si16E6/E7	si16E6		#3	siNeg	siE6AP	si16E6/E7	si16E6
	Ct TMBIM6	17.3396	17.1784	17.173	17.1716		Ct TMBIM6	17.4881	17.9834	17.8179	17.2859		Ct TMBIM6	17.6988	17.9932	17.4749	17.6597
	Ct FOXM1	23.8066	24.7598	28.5876	24.3614		Ct FOXM1	23.8691	25.5757	29.3792	24.9631		Ct FOXM1	24.5481	25.9301	30.2818	26.4485
	∆𝐶t	6.467	7.581	11.415	7.19		∆𝐶t	6.381	7.592	11.561	7.677		∆𝐶t	6.849	7.937	12.807	8.789
	∆∆𝐶t	0	1.114	4.948	0.723		∆∆𝐶t	0	1.211	5.18	1.296		∆∆𝐶t	0	1.088	5.958	1.94
	2^ −∆∆𝐶t	1	0.462	0.032	0.606		2^ −∆∆𝐶t	1	0.432	0.028	0.407		2^ −∆∆𝐶t	1	0.471	0.016	0.261
	CCNA2
	Data used for Figure (log2-transformed fold changes)
	log2-transformed fold changes were calculated using 2^ −∆∆𝐶t values rounded to three decimal places.
	Data were compared to siNeg (log2FC = 0) and analyzed using one-way ANOVA with Sidak's test for multiple comparisons. p-Values are shown for comparisons between siNeg and each respective siRNA.
		#1	#2	#3	Mean	SD	p-Value	p-Value Summary
	siE6AP	-1.96016	-1.50635	-1.50635	-1.658	0.262	0.0017	**
	si16E6/E7	-4.71786	-4.50635	-5.64386	-4.956	0.605	≤0,001	***
	si16E6	-1.27928	-1.17137	-1.31115	-1.254	0.073	0.0101	*
	Original Data		∆𝐶t = Ct CCNA2 - Ct TMBIM6			∆∆𝐶t = ∆𝐶t - ∆𝐶t siNeg
	#1	siNeg	siE6AP	si16E6/E7	si16E6		#2	siNeg	siE6AP	si16E6/E7	si16E6		#3	siNeg	siE6AP	si16E6/E7	si16E6
	Ct TMBIM6	17.3396	17.1784	17.173	17.1716		Ct TMBIM6	17.4881	17.9834	17.8179	17.2859		Ct TMBIM6	17.6988	17.9932	17.4749	17.6597
	Ct CCNA2	20.4451	22.2445	24.9788	21.5549		Ct CCNA2	20.919	22.9207	25.7477	21.8889		Ct CCNA2	20.5038	22.3036	25.9569	21.7775
	∆𝐶t	3.106	5.066	7.806	4.383		∆𝐶t	3.431	4.937	7.93	4.603		∆𝐶t	2.805	4.31	8.482	4.118
	∆∆𝐶t	0	1.96	4.7	1.277		∆∆𝐶t	0	1.506	4.499	1.172		∆∆𝐶t	0	1.505	5.677	1.313
	2^ −∆∆𝐶t	1	0.257	0.038	0.412		2^ −∆∆𝐶t	1	0.352	0.044	0.444		2^ −∆∆𝐶t	1	0.352	0.02	0.403
	E2F1
	Data used for Figure (log2-transformed fold changes)
	log2-transformed fold changes were calculated using 2^ −∆∆𝐶t values rounded to three decimal places.
	Data were compared to siNeg (log2FC = 0) and analyzed using one-way ANOVA with Sidak's test for multiple comparisons. p-Values are shown for comparisons between siNeg and each respective siRNA.
		#1	#2	#3	Mean	SD	p-Value	p-Value Summary
	siE6AP	0.168642	-0.358454	-0.935117	-0.375	0.552	0.9679	ns
	si16E6/E7	-4.2109	-4.57347	-5.38082	-4.722	0.599	≤0,001	***
	si16E6	-0.641604	-0.343732	-1.80088	-0.929	0.77	0.3812	ns
	Original Data		∆𝐶t = Ct E2F1 - Ct TMBIM6			∆∆𝐶t = ∆𝐶t - ∆𝐶t siNeg
	#1	siNeg	siE6AP	si16E6/E7	si16E6		#2	siNeg	siE6AP	si16E6/E7	si16E6		#3	siNeg	siE6AP	si16E6/E7	si16E6
	Ct TMBIM6	17.3396	17.1784	17.173	17.1716		Ct TMBIM6	17.4881	17.9834	17.8179	17.2859		Ct TMBIM6	17.6988	17.9932	17.4749	17.6597
	Ct E2F1	22.3038	21.9738	26.3601	22.7782		Ct E2F1	21.8451	22.6985	26.7358	21.9864		Ct E2F1	21.621	22.8499	26.7563	23.3811
	∆𝐶t	4.964	4.796	9.187	5.607		∆𝐶t	4.357	4.715	8.918	4.701		∆𝐶t	3.922	4.857	9.281	5.721
	∆∆𝐶t	0	-0.168	4.223	0.643		∆∆𝐶t	0	0.358	4.561	0.344		∆∆𝐶t	0	0.935	4.424	1.799
	2^ −∆∆𝐶t	1	1.124	0.054	0.641		2^ −∆∆𝐶t	1	0.78	0.042	0.788		2^ −∆∆𝐶t	1	0.523	0.024	0.287

## Sheet: Fig 5B HeLa
	Fig 5. p53 and p21 are critical for senescence induction upon E6AP downregulation.
	Fig 5B HeLa
	CDKN1A
	Data used for Figure (log2-transformed fold changes)
	log2-transformed fold changes were calculated using 2^ −∆∆𝐶t values rounded to three decimal places.
	Data were compared to siNeg (log2FC = 0) and analyzed using one-way ANOVA with Sidak's test for multiple comparisons. p-Values are shown for comparisons between siE6AP and siE6/E7 or siE6, respectively.
		#1	#2	#3	Mean	SD	p-Value	p-Value Summary
	siE6AP	3.81373	3.81055	4.24937	3.958	0.252
	si18E6/E7	2.00252	2.2394	2.37407	2.205	0.188	0.0055	**
	si18E6	2.54942	1.11503	1.3115	1.659	0.778	≤0,001	***
	Original Data		∆𝐶t = Ct CDKN1A - Ct TMBIM6			∆∆𝐶t = ∆𝐶t - ∆𝐶t siNeg
	#1	siNeg	siE6AP	si18E6/E7	si18E6		#2	siNeg	siE6AP	si18E6/E7	si18E6		#3	siNeg	siE6AP	si18E6/E7	si18E6
	Ct TMBIM6	17.5899	18.2148	17.8798	17.9472		Ct TMBIM6	17.8884	17.9871	17.913	17.7679		Ct TMBIM6	17.9603	18.1771	18.2456	17.8941
	Ct CDKN1A	22.1863	18.9975	20.4735	19.9941		Ct CDKN1A	22.2641	18.5523	20.0494	21.0287		Ct CDKN1A	21.245	17.2124	19.1561	19.8671
	∆𝐶t	4.596	0.783	2.594	2.047		∆𝐶t	4.376	0.565	2.136	3.261		∆𝐶t	3.285	-0.965	0.911	1.973
	∆∆𝐶t	0	-3.813	-2.002	-2.549		∆∆𝐶t	0	-3.811	-2.24	-1.115		∆∆𝐶t	0	-4.25	-2.374	-1.312
	2^ −∆∆𝐶t	1	14.062	4.007	5.854		2^ −∆∆𝐶t	1	14.031	4.722	2.166		2^ −∆∆𝐶t	1	19.019	5.184	2.482

## Sheet: Fig 5B SiHa
	Fig 5. p53 and p21 are critical for senescence induction upon E6AP downregulation.
	Fig 5B SiHa
	CDKN1A
	Data used for Figure (log2-transformed fold changes)
	log2-transformed fold changes were calculated using 2^ −∆∆𝐶t values rounded to three decimal places.
	Data were compared to siNeg (log2FC = 0) and analyzed using one-way ANOVA with Sidak's test for multiple comparisons. p-Values are shown for comparisons between siE6AP and siE6/E7 or siE6, respectively.
		#1	#2	#3	Mean	SD	p-Value	p-Value Summary
	siE6AP	5.17552	4.81183	4.58039	4.865	0.3
	si16E6/E7	4.17645	4.13332	4.23557	4.182	0.051	0.3037	ns
	si16E6	3.60725	3.7148	2.66266	3.329	0.579	0.0044	**
	Original Data		∆𝐶t = Ct CDKN1A - Ct TMBIM6			∆∆𝐶t = ∆𝐶t - ∆𝐶t siNeg
	#1	siNeg	siE6AP	si16E6/E7	si16E6		#2	siNeg	siE6AP	si16E6/E7	si16E6		#3	siNeg	siE6AP	si16E6/E7	si16E6
	Ct TMBIM6	17.3396	17.1784	17.173	17.1716		Ct TMBIM6	17.4881	17.9834	17.8179	17.5076		Ct TMBIM6	17.6988	17.9932	17.4749	17.6597
	Ct CDKN1A	24.2994	18.9625	19.9563	20.5241		Ct CDKN1A	20.3908	16.0742	16.5874	16.6955		Ct CDKN1A	20.6827	16.3967	16.2233	17.981
	∆𝐶t	6.96	1.784	2.783	3.353		∆𝐶t	2.903	-1.909	-1.231	-0.812		∆𝐶t	2.984	-1.596	-1.252	0.321
	∆∆𝐶t	0	-5.176	-4.177	-3.607		∆∆𝐶t	0	-4.812	-4.134	-3.715		∆∆𝐶t	0	-4.58	-4.236	-2.663
	2^ −∆∆𝐶t	1	36.14	18.082	12.187		2^ −∆∆𝐶t	1	28.087	17.549	13.13		2^ −∆∆𝐶t	1	23.924	18.838	6.332

[truncated: 2 more sheets: Fig 6A HeLa, Fig 6A SiHa]
